# Supplementary material for: Audio-visual experience strengthens multisensory assemblies in adult mouse visual cortex
Source: Nat Commun. 2019 Dec 12;10:5684. doi: 10.1038/s41467-019-13607-2 (PMC6908602; doi:10.1038/s41467-019-13607-2)
Supplement: Supplementary file 3 — Source Data [file 41467_2019_13607_MOESM3_ESM.xlsx]

## Sheet: 1E
	Anaesthetized				Awake
Cell type	Count	Total	%age		Count	Total	%age
Silent	122	332	36.747		150	408	36.7647
Auditory	26	332	7.83133		40	408	9.80392
Visual	51	332	15.3614		58	408	14.2157
Multimodal	133	332	40.0602		160	408	39.2157

## Sheet: 1G
Percentage of neurons with an increased response per experiment	Paired Tone	Unpiared tone	Paired grating	Unpaired grating
	12.5	25	13.6364	41.6667
	18.8679	3.77358	8.86076	3.77358
	30.3371	8.98876	13.5135	0
	11.25	6.25	12.5	0
	31.5789	28.9474	16.5909	0
	24.1667	14.5833	22.7848	0
	45.8333	15	2.7027	13.1818
	15.0943	16.9811	14.5833	18.9873
	28.0899	4.49438		24.3243
	13.75	8.75		6.25
	34.2105	7.89474		11.4896
	12.5	6.25

## Sheet: 1H
	Cell type	Count showing increased response	Total	%age
	Silent	10	122	8.19672
	Auditory	3	26	11.5385
	Visual	5	51	9.80392
	Multimodal	62	133	46.6165
			332	76.1556

## Sheet: 1I
	Paired tone BL	Paired tone Post pairing		Repeated tone BL	Repeated tone Post repetition
Average activity deltaf/f after log 10 transform	1.78697	1.79518		0	0
	1.76749	1.90054		1.0719	1.90878
	1.84451	2.17865		0.975377	1.83324
	2.06393	1.97357		0.722309	0
	1.9636	1.83484		1.10856	1.56992
	1.16197	0		0	0.746526
	1.86741	1.99507		1.35271	1.28379
	2.14664	2.17432		1.85331	1.75236
	2.33381	1.97479		2.18736	2.26285
	2.0556	2.10156		1.93789	1.88763
	1.61247	2.19939		1.96292	2.37151
	1.41085	2.1126		2.07401	1.08732
	1.12308	0.746344		1.08562	0.520925
	1.94317	1.9285		1.46414	1.93841
	0.0424406	1.30195		0	1.37982
	1.60117	1.47144		0.43005	0
	0	0		1.64882	0.117398
	1.57926	1.82857		1.76383	0
	2.07513	1.79817		1.80633	1.97959
	0.183351	1.47848		1.2619	0
	1.31291	1.57097		0	1.43208
	1.48932	2.00969		1.61564	1.77269
	1.79684	0.911883		0.785415	0
	0.41781	1.70185		0.865444	1.43306
	0.993418	0		0.665274	0
	1.80217	0.773083		1.4203	0.783486
	1.58659	0		1.70697	1.61438
	0	0		0	0.831623
	1.54167	1.50751		1.85658	0.950933
	0.115878	0		0	1.51149
	1.62781	1.80857		1.54492	1.67835
	1.67211	1.50099		1.20628	1.13649
	1.14601	0.117863		0.116912	1.14751
	1.16016	1.19789		1.37545	0
	0	0.514938		0.51245	0
	1.99352	1.39311		1.34306	1.1881
	1.39839	1.35892		0.770935	1.50605
	1.37465	1.43609		1.03257	0
	1.71387	1.58477		0	1.40563
	1.24429	1.49982		1.5568	1.86428
	0	0		-0.179198	0
	0	1.87181		1.25167	1.32146
	1.58469	1.37022		1.29388	1.1569
	0	0		0.860755	0
	0	1.63115		0.613997	1.67284
	0	1.14282		0.0620105	0
	0	0		0	0
	0	1.69773		1.20987	0.912545
	1.59514	0.910749		1.78639	0
	0.980048	1.0796		0	0
	1.59568	0.910749		1.78685	0
	0.944603	1.18169		0	0
	0	0		0	0
	1.95425	1.98139		1.95308	1.71964
	1.5293	1.90021		1.09712	1.93838
	0	0		1.08032	1.03854
	1.61735	1.78419		0	0
	0	0.236823		1.14886	1.60909
	1.15644	1.23021		1.11193	0
	1.91641	1.97057		1.95942	1.86078
	0	1.32183		1.56622	0
	1.4085	1.81704		1.20211	0
	0.666183	1.69145		0	1.4396
	0.907578	1.81355		0	0
	0.719463	0		0.671004	0
	1.80922	1.87651		1.95292	1.73105
	1.72043	1.89294		1.61195	0.540675
	0	0		0	0
	0	1.55317		0	0
	1.3651	0.539879		1.64434	1.21436
	1.60469	1.69759		1.85476	1.78522
	1.29537	1.71289		1.02983	0.807803
	1.84078	1.75814		1.59796	0
	0	2.01928		0	1.5847
	0	1.36077		0	0
	0.985126	1.65775		0	1.60694
	0	1.592		0.767304	0
	0.845292	0		0	0
	1.54429	0		0	0
	1.49392	1.8077		1.71382	1.70056
	1.29929	1.83675		0.765642	0.918783
	1.50736	1.54492		1.68934	0.439474
	0	0		0.0438226	0
	0	0		0.524	1.76842
	1.06834	0		1.2887	1.82324
	0.219143	0		0	0.645439
	0	0		0	1.5868
	1.61686	1.87987		1.87461	0.344316
	1.91259	1.94016		1.26234	1.88729
	1.26742	0		1.84677	1.69364
	1.14183	0.219411		0	0
	0	0		0.344165	0
	0.887426	0		0	0.948176
	0	0		0.344384	0
	1.7042	1.86831		1.60205	1.74222
	1.69429	1.74945		1.58125	1.66867
	1.60162	1.5413		1.09875	1.26379
	1.53734	1.07873		1.09591	0.343543
	1.36683	1.07271		0.64594	0.744682
	0	0		0.342918	0
	0	0		0.69741	0
	1.38426	1.4335		1.61483	1.70755
	1.52085	1.57123		1.76528	1.7319
	0	1.30543		1.56338	1.32764
	0	0		0.644513	0
	0	0.344466		0.891872	0
	0	1.31283		1.73657	1.00618
	0.344588	1.73193		1.61936	1.42388
	1.79865	1.67569		1.96009	1.39028
	0	0		0.822952	0
	0	1.2248		1.65719	0.0418844
	0	0		0	0
	0	1.0446		1.23428	0
	0	1.22289		1.44096	0.745043
	0	1.0446		0.440057	0.0416469
	0	0.519399		0.0418965	0
	0	1.3908		1.35112	0
	0	0.344993		1.09313	0
	0	0		0.645352	0
	0	0		1.22131	0
	0	0.519397		1.6853	0
	0	0.645424		1.48799	0
	0	0.891171		1.04548	0
	0	0		0.0414605	0
	1.73266	1.65905		1.80587	1.86277
	1.39012	0.710111		0.828113	1.52214
	0	0		1.43165	0
	0	0		0	0
	0.587799	1.53158		0.98457	1.12947
	0.520065	1.55813		1.48696	1.48256
	0	0.520431		0.828986	0
	0	1.24975		0.221459	0.519483
	0.590153	1.56994		0	0.743818

## Sheet: 1J 
		Paired tone				Unpaired tone
	Response characteristics to paired visual/auditory stimuli	More responsive	total	%age		More responsive	total	%age
	Responds to both aud and visual	22	43	51.1628		11	43	25.5814
	Responds to paired visual but not aud	26	44	59.0909		14	44	31.8182
	Responds to paired aud but not paired vis	3	20	15		2	20	10

## Sheet: 1L
RESPONSE OF MULTIMODAL NEURONS IN AWAKE ANIMALS TO AV PAIRING		TONE BL	20	40	60	80	100	TONE RETEST	TONE RETEST 24 hours
		0	0	0	0	2.25691	1.16659	1.19714	4.66077
		0	0	4.00505	0	5.51355	4.08499	0.849978	0
		0	0	0	0.15849	1.01878	0	2.95714	0
		0	0.152705	0	0.156049	0.309104	0	1.05447	0
		0	0	0.887311	1.8592	0	0	0	0
		0	1.27104	3.2591	6.24466	0	1.16659	0	0
		0	0	0	0.636481	0.655645	0	0	0
		0	0	0.166615	0	0	0	0	0
		0	0	0	0.680271	3.59805	0	0.313225	0
		0	0	0	0	0	0	0	0
		0	0	0.332029	0	0	0	0	0
		0	0.464785	0	0	0	0	0	0
		0	0	0.892135	4.76574	0.673129	1.18998	0	0
		0	0	0	0.887304	0	0.16246	0.716787	0
		0	0	2.66154	3.6114	0	0	0	1.02819
		3.08254	0	0	0	0.150822	0	0	0
		0.678859	0	0	0	0.154804	0	0	0.150159
		0	0	0	0.799283	0	0	0	0.161392
		0	0	0	0	0	0.305899	0	0
		0	0	0	0	0	0.391163	0	0
		0	1.24963	1.03225	5.26589	0.495275	6.04607	0	0
		0	0	0	0	0	0	0	0.674308
		0	0	0	0	0	0.331546	0	0
		0	0	0	0	1.63508	0	0	0
		0	0.318286	4.25105	0	2.06238	1.64574	0.320847	0
		0	0.153022	0	0.838263	0	0.491862	0.317643	1.3827
		0	0	0.776751	0.492178	1.07709	0.804066	0.410916	0
		0	0	0	0	0	0.317559	0	0
		4.79223	0	0	0	0	0	0	0.335318
		0	0	0	0	0	0	0	0
		0	0	0	0	0	0	0	0
		0	0	0	2.80272	0	0	0	0
		0	0	0	0	0	0	0	4.65876
		0	0	0	0.999194	0	0	0	0
		0	0	0	0.513249	0	0	0	0
		0	0	2.44786	0	0.151401	0	0	0.527209
		0	0	0.695405	1.9782	0	4.2761	0.842053	0
		0.351737	0	0	0	0	1.10058	0	0
		0	0	0	0	0	0.656492	0.154315	0
		0	0	0	0	0	0	0	0.781572
		0	0	0	0	0	0	0.336965	0
		0	0.516285	0	0	1.81503	0.309481	0.493348	0
		0	0	0	0	0.160033	0	1.95653	0.306393
		0	0	0	0	0.86167	0.965408	0	0
		0	0	0.353531	0	0	0	0	0
		0	0	0.155423	0	1.20012	0.150007	0	0.157954
		0	0.514176	0	0.15222	0.158886	0	0	0
		0	0	0	0.826077	0	0.166153	0	0.802721
		0	0	1.13997	0	4.12716	0.166848	0	1.29596
		0	0	0	0	1.74969	0	0	1.32692
		0.72245	0.689971	0	0	0	0	1.17601	0
		0.533088	0	0.953142	2.83667	0.3157	0	0	1.52724
		0	0	0	1.14437	1.67864	0	0	2.50462
		0	0	0	0	0	0	0	0.369986
		0	0	0	0	0	0	0	1.49177
		0	0	0	2.27915	6.61127	0	0	0
		0	0	0	1.66606	0	0	0.318776	0.826104
		0	1.79166	0.358721	0	2.67913	0	0.990821	0
		0.151318	0.510692	1.50485	0.163422	0.309368	0	0	0
		0	0	3.81251	0	0	0	0	0
		0	0	0	0	0	0	0	0
		0	0	0.33833	0	0	0	0	0
		0	2.10542	0	0.151646	0	0	0	0.650441
		0.152706	0	0.477446	0.931957	0	0	0	0
		0	0.916202	0	0	0	0.898655	0.492283	0
		0.311198	0	0	0	0	0	0	0
		0	0.858216	0	0	1.26612	0.86416	1.96167	0.166139
		0	0	0.155782	0	0.151129	0	0.551516	1.01442
		0	0	0	0	0	0	0	0
		0	0	0	0	0.306639	0	0	0.489781
		0	0	0	0.754753	0	0	0.1666	0.302945
		0.153449	0	0	0	1.2861	0	0	0
		0	0	0.89031	1.06717	1.21975	0.162552	0	1.33518
		0	0	0.343238	0	0.438199	0	0	0.696806
		0	0	0	0	0.151237	0	0	0.372888
		0	0	0	0	0	0	0.308824	0
		0	0	0	0	0	0	0	0.164264
		0	0	0	0	0	0	1.00354	0
		0	0	0	0.313611	0	0	0	0.996742
		0	0	2.67969	0.169137	1.34332	0	0	0
		0	0	0	0.309454	0.976598	0	0.707299	8.98156
		0	0	0	0	0.150604	0	0	0
		0	0.150643	0	0	0	0	2.84601	0
		0	0	0	0	0	0.565128	0.163141	0
		0.518461	0.16015	0	0	0	0	0.641385	1.00416
		0	0	0	0.16483	0	0	0	1.74716
		0	0	0.670284	0.565748	0.481156	0	0.569604	6.64704
		0	1.18732	0	0.906889	0	1.11016	0	2.22673
		0	0	0	0	0	0	0	0
		0	0.997087	0	0.485158	0	0	0	0.526453
		0	0	0	0	0	0.497726	0.316944	1.24066
		1.47424	0	1.62791	0	0.172974	0.153406	0	0
		0.314144	0.551731	0	0	0	4.92277	0	0.485092
		0	0	0.204674	0.774708	0	0.861186	0.396945	0
		0.328545	0	0	0	0	0	2.21228	0.959459
		2.56584	0	0	0	0	7.626	2.6452	0
		0.53234	0.852015	0	0	0	0	0	0
		0.923855	0	8.22841	1.44339	2.4885	2.19066	0	0.847605
		0.832016	0	0.669209	0	0	0.178242	3.01486	0
		3.4825	0	0	2.10442	0	0.571613	0	0
		0	0	0.173996	2.00782	0	0.813558	0	0
		0	0	0	0	0	0	0	0
		0	1.19457	0.179136	0.553153	1.60541	0.319601	0	0
		0	0	1.27759	0	2.32526	1.67023	0.676239	0
		0	0	0	0.163335	0.338064	0.482922	1.12289	3.66419
		0	0.66788	0.845815	1.55395	6.22913	0	0	0
		0	0	0.784402	0.476469	0.712511	10.3124	0.960996	0
		0.150589	0.353474	0.678111	0	0	2.49047	2.21969	0
		0	0.33808	0.721084	0.565828	2.02228	0.676327	0	0
		0	0	0.337896	0.226985	0.166496	1.61174	0.580177	0
		0	4.98379	2.08484	10.6874	0.152151	2.90888	1.73964	0
		0.311198	0	0	0	0.317169	4.77316	1.50268	0
		0	0	0	0	0.160537	0	0	0
		0.150713	0	0.78354	0.379641	0	0	0	0
		0.159106	0	0.959348	0.723917	0	0.527515	0.668239	0
		0	0.82696	0	1.37047	0	1.00257	0.153158	0.370047
		0.650396	0	0	0	0	0	0	0
		0.684249	0	0.15237	0	0.261962	1.18028	1.05281	2.97368
		0.497172	0	0	0	0	2.2071	0	3.23167
		3.29493	0	1.38113	0	0.167995	0.833688	0.331366	3.63384
		0.337621	0	0	0.360533	0.32165	0.161733	0	0
		0	0	0	0	0	0	0	1.76471
		0	0	0	0.573563	0.584813	0	0	0
		0	0.211995	0	0.200098	1.12245	2.68288	0.962874	0.603475
		0	0	0	0	0.169022	0.94953	0.159781	0
		0	0	0	0	0.329283	0	0	0.483296
		0	2.17075	0	1.88265	7.29176	0.392567	10.8556	0
		0	0.825191	0.832676	0.175545	0.543707	0.350352	0	0.201319
		0	6.66655	6.53407	0	1.6637	0.521501	0	0
		0.505801	0.32196	1.21144	0	0.478497	0.910011	0	0
		0	1.20226	0	2.5327	0.156701	0	4.17963
		1.57333	0	0.337609	0.515236	0	0	0
		0	1.01965	0	0	1.20882	1.19324	2.79548
		0	0	0	0	0	3.00333	2.43636
		0.478223	2.49279	0.502702	4.14127	0	3.05595	0
		0	0	0.162942	0	2.01276	2.15291	5.98946
		0	0	0	0	0	0	0
		0	0.154161	0	0	0	0	0
		0	0.153369	0	0	0	0	0
		0	0	0	0	0	0	0
		0	0.658993	0	0.31306	0	0	0
		0	0	0	0.33732	0	0	0
		0	0	0	0.312505	0	0	0
		0	6.87508	1.50593	0	8.00803	0.188299	1.11574
		0	0	0.664064	0.329771	0	0	0.150606
		0	1.98768	0.486341	2.90641	0.311072	0	0.347584
		0.863842	1.9977	2.35396	5.35543	0	0	4.37559
		0	0	0	0	0.312534	0	0
		0	0.382706	0	0	0	0.206401	0.335917
		1.62743	0	0	8.58813	0.418506	0	0
		0	0	0.655872	0	0	0.447581	0.185746
		0	0	0	0	0	1.32404	2.96747
		0	2.56923	1.57067	1.475	1.27607	1.56855	0.520047
		0	1.00176	0.645411	2.2922	0	7.34518	0
		0	0	0	0	0	0.964207	0
		0	2.18562	0	0	0	0	0
		3.3028	0	1.0939	2.16463	0.823937	0.31337	0
		0	3.73054	5.60848	0.78184	1.55518	0	1.04906
		0	0.157459	0	1.45021	0	0	0
		0	0	0	0	0	0.72613	0.302652

## Sheet: 1M
AWAKE DATA	Paired Tone BL	Paired Tone re-test			Repeated Tone BL	Repeated Tone re-test
	0	1.19714			0	0
	0	0.849978			1.24962	0
	0	2.95714			0	0
	0	1.05447			0	0.156882
	0	0			0	0
	0	0			0	0
	0	0			0	0
	0	0			0	0
	0	0.313225			0	0
	0	0			0	0
	0	0			0	0
	0	0			0	0
	0	0			0	0
	0	0.716787			0	0
	0	0			0	0.30916
	3.08254	0			0	0
	0.678859	0			0	0
	0	0			0	0
	0	0			0	0
	0	0			0	0
	0	0			0	0
	0	0			0	0
	0	0			0	0
	0	0			0	0
	0	0.320847			0	0.315313
	0	0.317643			0	0.719523
	0	0.410916			1.98047	0
	0	0			0	0
	4.79223	0			0	0
	0	0			0	0
	0	0			0	0
	0	0			0	0
	0	0			0	0
	0	0			0	0
	0	0			0	0.635126
	0	0			0	0.468714
	0	0.842053			1.55177	0
	0.351737	0			2.43351	0
	0	0.154315			0.332562	1.49778
	0	0			0	0
	0	0.336965			0	0
	0	0.493348			0	0
	0	1.95653			0	0
	0	0			0	0
	0	0			0	0
	0	0			0	0.307678
	0	0			0	0
	0	0			0	0
	0	0			0	0
	0	0			0	0
	0.72245	1.17601			0	0
	0.533088	0			0	0
	0	0			0	0
	0	0			0	3.14009
	0	0			0	0
	0	0			0	0
	0	0.318776			0	0
	0	0.990821			0	0
	0.151318	0			0	0.694308
	0	0			0	0
	0	0			0	0.357843
	0	0			1.17497	0
	0	0			0.686525	0.725213
	0.152706	0			0	0
	0	0.492283			0.392466	0
	0.311198	0			1.31086	0
	0	1.96167			0.324656	0.492663
	0	0.551516			0	0
	0	0			0	0.327342
	0	0			3.0625	0
	0	0.1666			0	0
	0.153449	0			0.177351	0
	0	0			0.840503	0
	0	0			0	0
	0	0			0	0
	0	0.308824			0.338654	0
	0	0			0	0
	0	1.00354			0	0
	0	0			0	0
	0	0			0	0
	0	0.707299			0.522033	0
	0	0			0.493163	0
	0	2.84601			0	0
	0	0.163141			0.656354	0
	0.518461	0.641385			0.551889	0.158491
	0	0			0	0
	0	0.569604			0	0
	0	0			0	0
	0	0			0.332614	0.164763
	0	0			0	0
	0	0.316944			0	0
	1.47424	0			0	0
	0.314144	0			0	0
	0	0.396945			0	0
	0.328545	2.21228			0	0
	2.56584	2.6452			0	0
	0.53234	0			0.150797	1.38616
	0.923855	0			0	0
	0.832016	3.01486			0.724665	0
	3.4825	0			0	0
	0	0			0	0
	0	0			0	0
	0	0			0	1.46445
	0	0.676239			0.343887	0
	0	1.12289			0	0.827724
	0	0			0	0
	0	0.960996			0	0
	0.150589	2.21969			0	0
	0	0			2.05105	0.504376
	0	0.580177			0	0
	0	1.73964			5.26314	0
	0.311198	1.50268			0.154955	0
	0	0			0	0
	0.150713	0			0	0.537236
	0.159106	0.668239			0	0
	0	0.153158			0	1.31742
	0.650396	0			0	0
	0.684249	1.05281			0	2.39805
	0.497172	0			0	0.151184
	3.29493	0.331366			0.87172	0
	0.337621	0			0	0
	0	0			0	0
	0	0			0	0
	0	0.962874			0	0
	0	0.159781			0	0
	0	0			0.160126	0
	0	10.8556			9.74214	1.90016
	0	0			0	2.33022
	0	0			0	0
	0.505801	0			1.17724	0
	0	4.17963			0	0
	1.57333	0			0	0
	0	2.79548			1.47935	0
	0	2.43636			3.52897	1.33702
	0.478223	0			0	0.152792
	0	5.98946			0	0.715949
	0	0			0.482341	0
	0	0			0	0
	0	0			0	0
	0	0			0	0
	0	0			0	0
	0	0			0	0
	0	0			0.798875	0
	0	1.11574			0	0.411146
	0	0.150606			1.04727	0
	0	0.347584			1.09782	0
	0.863842	4.37559			2.05532	0
	0	0			0	0
	0	0.335917			0	0
	1.62743	0			0	0
	0	0.185746			2.32559	0.939236
	0	2.96747			0	0
	0	0.520047			0	0.150041
	0	0			0	0
	0	0			3.33326	0
	0	0			0	0
	3.3028	0			0	0.499092
	0	1.04906			0	0
	0	0			0	0.334797
	0	0.302652			0	0

## Sheet: 2C
			TONE BL	TONE RETEST	AV 5	AV15	AV30							TONE BL	TONE RE-TEST	REP TONE 5	REP TONE 15	REP TONE 30
		INTEGRAL OF GEVI RESPONSE	-0.277393	-0.049537	-0.022081	-0.29967	0.497824						INTEGRAL OF GEVI RESPONSE	0.106228	0.038457	-0.221289	-0.276316	-1.14222
		Pairing experiment	-0.307239	0.00460394	-0.0079971	-0.033524	0.705109						Repeated tone experiment	0.106194	-0.678589	-0.324807	-0.243515	-0.923702
			-0.266805	0.0531656	-0.287986	-0.398147	0.55555							0.149995	-0.578998	-0.233224	-0.291695	-0.743457
			-0.44495	-0.413929	-0.279659	-0.26929	0.322883							0.186746	0.054369	-0.210243	-0.402864	-1.14288
			-0.268702	-0.212238	-0.278276	-0.221544	0.590304							0.147313	-0.174961	0.137975	0.164274	-0.620742
			-0.207843	-0.112776	-0.189569	-0.228205	0.680915							0.3195	-0.327274	-0.452196	-0.154211	-0.815635
			-0.210485	0.423207	-0.091799	-0.0111277	1.12064							0.127242	0.204244	0.0709352	-0.056516	-0.837043
			0.168216	0.0392903	0.355013	0.213502	0.119422							0.127346	-0.171717	-0.0699925	-0.230915	-0.793953
			0.164025	0.115511	0.293266	0.0124259	0.16462							0.251314	-0.668558	-0.714906	-0.35187	-0.954503
			0.055077	0.221766	0.308868	0.170048	0.070879							0.139347	-0.189028	-0.317204	-0.0869073	-0.065743
			0.202848	0.211753	0.0345577	0.0895683	0.0550219							-0.216096	-0.098956	-0.135965	0.03258	0.0613993
			0.0744403	0.0608671	0.301084	-0.15555	0.0978181							-0.138968	-0.25925	-0.196887	0.0574492	-0.0003726
			0.132914	-0.082015	0.289858	-0.020809	0.192927							-0.171586	-0.259677	-0.0886736	-0.08001	0.114784
			0.0005899	-0.0180084	0.152966	-0.0949176	0.123478							0.0221693	-0.164819	-0.0783785	-0.0097729	0.101113
			0.206257	0.208696	0.287582	-0.0599063	-0.0964064							-0.0752351	-0.31902	-0.156272	-0.0044021	0.121537
			0.0788443	-0.0167392	0.231282	0.215309	0.240051							-0.19162	-0.299482	-0.0315469	-0.157022	0.15151
			-0.284624	0.234742	0.0133587	0.0417813	-0.0932389							-0.0775629	-0.28038	-0.134899	-0.0162475	0.171636
			-0.168778	0.0425971	-0.179903	-0.1421	-0.241124							0.149215	-0.197856	-0.176935	0.130183	0.169058
			-0.174385	0.152556	-0.169641	0.0700103	-0.151144							-0.14616	0.109439	0.125409	-0.262503	0.183354
			0.149576	0.208775	-0.0304231	0.0609469	-0.06949							-0.277987	0.0339941	0.0509365	-0.237747	0.137797
			-0.0743308	0.075185	-0.292006	-0.0160071	-0.118303							-0.16123	0.0221	-0.0366327	-0.129143	0.0764381
			-0.221456	0.178693	-0.161624	0.0976628	-0.122599							-0.143669	-0.007741	0.161023	-0.267282	0.113631
			-0.228167	0.103267	-0.192307	0.155454	-0.176177							-0.069113	0.178809	0.023756	-0.324632	0.09194
			-0.0795972	0.0711757	-0.142318	0.204844	-0.23668							-0.147425	-0.0148883	-0.101392	-0.0695902	0.278444
			-0.152871	0.408962	-0.166385	0.455531	-0.07003							-0.142253	0.0435923	0.0753105	-0.182118	0.132551
			-0.0496138	-0.0249311	0.122227	0.19478	0.12028							-0.0482439	0.245516	-0.228589	-0.165535	-0.00635516
			-0.116718	0.0188209	0.217704	0.149671	0.161393							-0.424227	0.217305	0.0490918	-0.0029759	0.0059533
			-0.148933	-0.0577903	0.182663	-0.113391	-0.0553247							0.0550507	0.0876524	-0.0662071	0.0206029	-0.0886596
			0.0336637	0.187184	0.0685817	-0.100862	0.0268524							-0.18665	0.150721	0.0559628	0.116796	0.0295163
			-0.141382	0.01154	0.116995	0.281329	0.0314985							-0.0514101	0.087756	0.018558	-0.113335	-0.0631832
			-0.1012	-0.128018	-0.151732	0.037088	0.0460105							-0.064538	-0.0723359	0.105268	-0.0142279	0.123617
			-0.092695	-0.133273	-0.0370305	-0.065256	0.0307057							0.0206942	0.115147	0.159345	0.0734409	0.0657747
			-0.131251	0.0888239	-0.0314012	0.167456	0.121014							0.0118612	0.215351	0.0327524	0.012426	0.0935863
			-0.0862315	-0.216233	0.000941	0.156666	0.111964							0.05953	0.0722166	-0.0402767	-0.001555	0.0731895
			0.162491	-0.004762	0.164105	0.169883	0.238012							0.054913	-0.0326455	-0.121801	0.172039	0.078035
			-0.0336578	-0.115054	0.30089	0.0265801	0.179062							-0.125083	0.115269	-0.0448582	0.0762655	0.003932
			0.0227738	-0.028947	0.232047	0.046058	0.102138							-0.203186	0.0242433	0.141505	-0.0302593	-0.0585373
			-0.0266134	-0.0551476	-0.0544459	0.106509	0.0320166							0.053779	-0.246052	0.175184	0.165832	0.221421
			0.0278635	-0.126783	0.12314	0.155699	0.310831							-0.100862	-0.00215149	0.0455458	0.148923	0.018241
			0.029711	-0.0783954	0.10222	0.128688	0.0414677							-0.023895	-0.0199376	0.0682419	-0.0398562	0.103388
			0.184413	-0.21504	0.204823	0.168448	0.23662							-0.151109	0.0337639	-0.0055652	0.0986483	0.057137
			0.0445618	-0.226878	0.334807	0.0063796	0.276552							0.0139281	0.0754225	0.0821619	0.108173	0.354688
			0.0186737	0.009611	0.0217948	0.0053808	0.125834							-0.0282054	0.0202723	0.067418	0.170913	0.125494
			0.0864968	0.0886732	-0.106538	-0.0678823	0.0886732							0.0932674	-0.0456879	0.187388	0.124046	0.262858
			0.125013	0.32625	-0.137713	-0.2429	0.32625							-0.0863361	-0.0134767	0.206598	0.152588	-0.0567317
			0.271165	-0.106163	-0.43182	-0.187469	-0.106163							-0.188176	-0.216576	-0.86427	0.0276464	0.289701
			0.154037	-0.000466	-0.525494	-0.0645223	-0.000466							-0.221063	-0.32806	-0.834343	-0.253443	0.246898
			0.164743	0.21239	-0.433537	-0.0941921	0.21239							-0.0945863	-0.245597	-0.808632	-0.150872	-0.175072
			0.115726	0.167645	-0.271585	-0.071472	0.167645							-0.0990225	-0.255834	-1.00821	-0.127635	-0.137472
			0.168712	0.0925174	-0.151712	-0.15492	0.0925174							-0.160569	-0.458268	-0.677414	-0.0748096	0.150836
			-0.0814472	-0.0355942	0.17784	-0.0260523	-0.0355942							-0.314482	-0.143965	-0.812639	-0.158254	-0.160108
			-0.0901944	0.133489	0.173807	0.0907344	0.133489							-0.225327	-0.196979	-0.666186	-0.357884	0.0907228
			-0.147897	0.041578	0.176524	0.163255	0.041578							-0.319099	-0.484397	-1.17784	-0.350731	-0.06712
			-0.21533	-0.0566817	0.343561	0.150587	-0.0566817							-0.226102	0.214901	-0.960968	-0.385262	-0.383087
			-0.277146	0.068158	0.160346	0.0332013	0.068158							0.0345144	0.0806724	-0.219592	-0.0394634	0.0844822
			-0.208761	0.0824343	0.323021	0.06613	0.0824343							-0.110308	0.232363	-0.170182	-0.0359013	-0.176249
			-0.070759	0.0453475	0.048357	0.216379	0.0453475							-0.100609	0.0832656	-0.0712771	-0.013628	0.156689
			-0.282305	-0.116673	0.228702	0.138524	-0.116673							0.0010086	-0.107713	-0.053865	0.0616818	-0.250382
			-0.0372217	-0.153338	0.271564	-0.0093307	-0.153338							-0.263784	-0.0743106	-0.0177281	0.0066462	0.30033
			-0.132039	0.050424	-0.301473	0.340409	0.050424							-0.0680695	0.0918509	0.0434081	-0.0601156	0.131783
			0.0759739	0.20878	-0.278716	0.221537	0.20878							-0.0163711	0.0593677	-0.0844295	-0.215297	-0.0022476
			0.172497	0.0176859	-0.416	0.140877	0.0176859							-0.295581	-0.010482	-0.170886	-0.11777	0.0751461
			0.125517	0.0815879	-0.359902	0.114049	0.0815879							-0.173358	0.251151	-0.156194	-0.0641445	-0.073375
			0.157129	0.219998	-0.438042	0.0883619	0.219998							-0.162332	-0.0830476	0.436847	-0.324308	-0.223774
			-0.0163538	0.021721	-0.411423	0.048624	0.021721							-0.199898	-0.067368	0.362908	-0.458573	-0.0172801
			0.256189	-0.156192	-0.340506	0.103909	-0.156192							0.0126706	-0.0217345	0.250968	-0.54691	-0.0695926
			-0.16157	0.136511	-0.341081	0.121714	0.136511							0.039852	0.230941	0.10684	-0.232296	-0.195698
			-0.049513	0.144055	-0.437603	0.119288	0.144055							-0.127532	-0.114364	-0.0525375	-0.110285	-0.237628
			-0.155977	-0.00995222	-0.0208615	0.242553	-0.00995222							-0.0573172	-0.110584	0.328562	-0.357402	-0.132785
			-0.036382	-0.0604761	0.100739	0.0192626	-0.0604761							0.0771477	-0.156596	0.158024	-0.384823	-0.293117
			0.0694414	0.0411843	0.0659688	0.0634213	0.0411843							0.0226237	-0.110866	-0.0152733	-0.28444	-0.219165
			-0.149236	-0.121726	0.167818	0.118511	-0.121726							0.136857	0.173394	0.186541	-0.580762	-0.115266
			-0.0118175	-0.168863	0.186039	0.0401177	-0.168863							-0.0191722	0.0288007	-0.0022385	-0.006298	0.137726
			-0.129691	-0.0283034	0.172968	0.0829993	-0.0283034							-0.054427	-0.126505	-0.135875	0.0196638	0.101774
			-0.127528	0.0487704	0.184929	0.237121	0.0487704							-0.0079633	-0.061988	-0.083734	0.265492	-0.0238179
			-0.0242348	0.0269193	0.126806	0.120772	0.0269193							-0.0726493	0.0312838	-0.0161559	0.0134147	0.219738
			-0.093923	0.0424617	0.0212724	0.09829	0.0424617							-0.0170621	0.082686	0.0476547	0.0275958	0.06943
			-0.166108	0.0945685	0.0752897	0.0459925	0.0945685							-0.162864	-0.0870867	-0.039046	0.0998555	0.0334517
			-0.0866865	-0.085812	0.13732	0.183884	-0.085812							0.0200719	0.0588764	0.033283	0.312652	0.04441
			0.0993783	-0.019239	0.159866	0.0983113	-0.019239							-0.0318472	0.0200223	0.157064	-0.021184	0.0177695
			-0.169156	-0.0908356	0.106649	0.104829	-0.0908356							-0.207711	-0.0244893	-0.0219235	0.090106	-0.247296
			-0.244678	0.206446	0.100444	0.0266315	0.206446							-0.0415947	0.176686	0.0896115	0.0566149	0.071288
			0.134615	0.121684	0.0584973	0.112597	0.121684							-0.118105	0.0433502	-0.0009605	0.0182034	0.256395
			0.0284458	0.178076	0.243536	0.195351	0.178076							-0.218658	0.0369075	0.197991	-0.114975	-0.01346
			-0.0931004	0.309439	0.102913	0.295299	0.309439							0.0848238	0.0107741	0.272102	-0.0109874	0.11407
			-0.0512157	-0.136459	0.17336	0.157744	-0.136459							0.0102566	0.121915	0.233692	-0.009948	-0.0176144
			-0.14506	-0.121288	-0.311081	-0.0145559	-0.207268							0.197129	0.0259646	0.017676	0.0647552	-0.0965984
			-0.223664	-0.0953785	-0.151107	0.0148071	0.207528							0.166044	0.180584	0.246447	-0.106012	0.14421
			-0.304612	0.116729	0.059967	0.0449099	-0.0095265							0.110024	0.123089	0.316213	0.084112	0.222058
			-0.167299	-0.431654	0.27218	0.218608	-0.0736047							0.145618	0.162797	0.175794	0.000529	0.0572877
			-0.285804	-0.467554	-0.0846629	0.152484	-0.211667							-0.21519	0.038457
			-0.322751	0.274217	0.185691	0.333017	0.104661							-0.435924	-0.678589
			-0.232024	-0.0544807	-0.0324194	-0.161101	-0.0785269							-0.210945	-0.578998
			-0.215804	-0.0630814	0.107084	-0.0081442	0.0113089							-0.309702	0.054369
			-0.041388	0.284323	0.0500435	-0.0331132	-0.254385							-0.236729	-0.174961
			-0.0013781	-0.0223612	0.151317	0.11	0.130728							-0.331575	-0.327274
			-0.075463	0.0692752	0.074137	-0.111896	0.300289							-0.323131	0.204244
			0.13273	0.0544017	-0.0532129	-0.0514216	0.119107							-0.319177	-0.171717
			0.358536	0.0107876	-0.162356	-0.080568	0.243221							-0.354339	-0.668558
			0.0901022	0.147483	-0.0566657	0.0164537	0.178561							-0.036871	-0.189028
			-0.116318	0.0236056	-0.122448	-0.0795571	0.0619171							-0.14879	-0.098956
			0.0347252	0.107663	-0.009852	-0.0044605	0.103675							-0.136997	-0.25925
			0.348268	-0.0106754	-0.0661465	-0.00242899	0.0893212							0.0331272	-0.259677
			-0.116633	-0.0085577	-0.227128	-0.12632	0.16684							-0.152643	-0.164819
			-0.188927	0.157159	-0.0530749	-0.102122	-0.01635							-0.02632	-0.31902
			0.000431	0.132513	0.0072013	0.027925	-0.16261							-0.149239	-0.299482
			0.0642228	-0.0839565	0.107857	-0.185534	0.0669331							-0.195271	-0.28038
			-0.265669	0.280722	0.0699595	0.0108262	-0.197222							-0.0459352	-0.197856
			-0.161393	0.257	-0.0069523	-0.0934072	-0.258493							0.245714	0.109439
			-0.0588171	0.055518	0.0810125	-0.0989619	-0.0649274							0.0712235	0.0339941
			-0.0472944	0.0843731	0.179868	-0.133657	-0.0465717							0.0356813	0.0221
			0.143497	0.154438	-0.108728	0.0224865	0.013457							0.178324	-0.007741
			-0.208869	-0.084151	0.0943619	0.0558695	0.0654083							-0.0463	0.178809
			0.111514	0.0318577	0.031554	0.0162757	-0.028099							0.154182	-0.0148883
			0.212662	-0.224955	0.0131244	0.0897134	0.0387505							0.182032	0.0435923
			0.109902	0.0770624	-0.0562748	-0.0292851	0.0594468							0.0852346	0.245516
			0.0471632	0.0151143	0.191692	-0.0769062	-0.113916							-0.120319	0.217305
			0.204308	0.186076	-0.0847509	0.0872055	0.0198954							-0.0213483	0.0876524
			-0.0022574	0.0216505	-0.119836	0.0508453	0.158988							0.0961449	0.150721
			0.078704	0.052963	0.065994	0.155324	0.203191							-0.0894481	0.087756
			0.098727	-0.0195225	0.280536	0.0598584	-0.0599295							0.0924546	-0.0723359
			-0.0073665	0.0211472	0.143531	0.0982325	0.036171							0.0352641	0.115147
			0.04745	0.175864	0.30061	0.135644	0.265884							-0.0684911	0.215351
			-0.109312	0.334508	0.263219	0.196667	0.188425							-0.0494508	0.0722166
			0.0177156	0.105982	0.047326	0.210019	0.208616							0.0045613	-0.0326455
			0.112145	0.0219074	0.189551	0.10154	0.306213							-0.0911568	0.115269
			0.165773	0.227732	0.096252	0.184608	0.155806							0.030804	0.0242433
			0.0067512	0.14945	-0.008462	-0.0469272	0.129115							0.0466411	-0.246052
			-0.203636	-0.0365386	0.127789	0.244666	0.278571							0.0122316	-0.00215149
			0.118028	-0.0783811	0.255388	0.114502	0.352825							0.0503531	-0.0199376
			-0.072145	0.0096616	0.0553183	-0.154665	0.137692							-0.0161232	0.0337639
			0.087331	0.139233	-0.10397	0.21369	-0.0464565							-0.0651274	0.0754225
			-0.154129	0.08229	-0.388907	0.03685	0.16989							0.098431	0.0202723
			-0.247967	0.428379	-0.673856	-0.054886	0.109933							-0.0030686	-0.0456879
			-0.0810075	-0.137692	-0.0607585	0.244579	0.221359							-0.0296367	-0.0134767
			-0.28378	-0.0827726	-0.226466	0.074143	-0.0149125							-0.242108	-0.216576
			-0.215969	0.435881	-0.590048	-0.0323825	0.448194							-0.174562	-0.32806
			-0.247368	0.121286	-0.111263	0.327391	-0.146042							-0.172639	-0.245597
			-0.129804	-0.183446	-0.315205	0.170751	0.0176147							-0.124314	-0.255834
			-0.0239235	0.281624	-0.715354	-0.143356	0.106587							-0.205746	-0.458268
			-0.102328	-0.0046296	0.413337	-0.0720795	0.0983175							-0.0411792	-0.143965
			-0.0835255	-0.114566	0.0900072	-0.0018924	0.194257							-0.201164	-0.196979
			0.0255377	-0.100031	0.250208	0.0391344	0.123267							-0.191733	-0.484397
			-0.160737	-0.0712759	-0.0432531	-0.0504374	0.0763936							-0.229267	0.214901
			0.052319	-0.19864	0.0620616	0.0014593	-0.045496							0.267913	0.0806724
			-0.277633	0.0375542	0.110294	-0.0575497	0.24571							0.0999928	0.232363
			-0.0542326	0.0359014	0.164305	0.0910769	0.136196							0.149168	0.0832656
			-0.0782534	0.0179338	0.100859	-0.0048054	0.32533							0.155821	-0.107713
			-0.190508	-0.0456907	0.172388	0.103863	0.233515							0.0100677	-0.0743106
			-0.0215738	0.16084	-0.0815912	0.082944	-0.310185							0.108162	0.0918509
			-0.319023	0.241642	0.116281	0.13687	-0.130675							0.0581528	0.0593677
			-0.19977	0.131788	-0.090066	0.197871	-0.18712							-0.021937	-0.010482
			-0.214732	0.132492	-0.170257	-0.123443	-0.274643							0.0639113	0.251151
			-0.19924	0.031627	0.0745087	0.011814	-0.30819							-0.218342	-0.0830476
			-0.167877	0.249112	-0.208028	0.097214	-0.275714							-0.348798	-0.067368
			-0.0162995	0.413568	0.199794	0.050195	-0.398478							-0.183085	-0.0217345
			-0.0150994	0.278977	0.0107863	0.0750485	-0.164788							-0.0840226	0.230941
			0.0445069	0.323763	0.151038	0.229169	-0.29903							-0.176888	-0.114364
			0.0016326	-0.145143	0.110898	0.130323	0.121676							-0.294064	-0.110584
			0.0058429	0.217407	0.0329527	-0.00088529	0.0308683							-0.169829	-0.156596
			0.0673002	0.0956005	0.0364664	0.142853	0.105776							-0.0695284	-0.110866
			-0.00362657	-0.078561	0.031255	-0.105876	-0.041683							-0.137137	0.173394
			-0.163818	-0.0826399	0.159667	-0.0805267	0.234844							-0.0566563	0.0288007
			-0.071592	0.0414776	0.0758228	0.0484122	-0.144811							-0.0542219	-0.126505
			-0.0827615	0.0718715	-0.0792275	-0.090558	-0.231216							0.0729733	-0.061988
			-0.215541	-0.0919156	0.0259758	0.196489	-0.129228							0.04925	0.0312838
			-0.0922426	0.11252	-0.031625	0.0835182	-0.0648024							-0.0320635	0.082686
			0.0620617	-0.141534	0.202157	-0.0034192	0.228265							0.0172259	-0.0870867
			-0.249656	-0.184576	0.194159	0.0560846	0.170462							0.0322568	0.0588764
			0.0514641	-0.011225	0.131466	0.12986	0.0820765							0.245643	0.0200223
			-0.126707	0.149716	0.0923466	0.166718	0.06926							-0.0829355	-0.0244893
			-0.0527185	-0.122211	0.29611	0.008228	0.0960115							-0.002167	0.176686
			-0.100703	-0.0688278	0.241314	-0.057439	0.174313							0.101704	0.0433502
			0.016101	0.0059583	0.205315	0.281122	0.175485							-0.0236314	0.0369075
			0.0590418	-0.152945	0.312788	0.299952	0.15852							-0.0061706	0.0107741
			0.0946666	0.0559469	0.0605253	0.134319	0.04465							-0.0497849	0.121915
														0.0766758	0.0259646
														-0.0346676	0.180584
														0.0562365	0.123089
														-0.0370684	0.162797

## Sheet: 3B
	Inc with Inc	Inc with non-inc			Non-inc with Inc	Non-inc with Non-Inc
Average correlation coefficient	0.240982	0.11355		Average correlation coefficient	0.195985	0.13881
	0.189359	0.217535			0.13745	0.102611
	0.13973	0.199864			0.10875	0.117545
	0.176748	0.201098			0.398648	0.64811
	0.185278	0.19977			0.247185	0.26373
	0.207791	0.166106			0.223028	0.180372
	0.440601	0			0.0814254	0.0753911
	0.335188	0			0	0.152949
	0.192019	0.204774			0.197887	0.165951
	0.203004	0.223509			0.198779	0.266201
	0.346968	0			0.252253	0.235362
	0.401662	0			0.0613279	0.153055
	0.205168	0.134637			0.250945	0.248845
	0.175643	0.235944			0.120444	0.133035
	0.393759	0			0.213659	0.18457
	0.419813	0			0.115349	0.193994
	0.181788	0.194089			0.31119	0.58425
	0.265849	0			0.0879485	0.0896276
	0.307709	0			0.153382	0.145588
	0.222677	0.185142			0.393433	0.680356
	0.29749	0.242887			0.144813	0.15279
	0.307492	0			0.202541	0.282457
	0	0.113155			0.20304	0.287745
	0.21285	0.226863			0	0.114038
	0.354256	0			0.152512	0.141534
	0.163398	0.110803			0.145614	0.699519
	0.259874	0.247797			0.133351	0.159608
	0.112106	0.106541			0.317472	0.570999
	0.280701	0			0.323721	0.590348
	0.250457	0			0.114171	0.133117
	0.164135	0.17948			0.142528	0.0770861
	0.212804	0.218322			0.116228	0.155775
	0.301306	0.330892			0.175357	0.166887
	0.204374	0.242353			0.184689	0.10553
	0.272225	0			0.285467	0.346872
	0.255927	0			0.166246	0.155758
	0.231026	0.172824			0.162165	0.102373
	0.164037	0.185646			0.179387	0.164787
	0.0664668	0.141933
	0.143054	0.132089
	0.179516	0.128268
	0.156885	0.162986
	0.168826	0.144455
	0.136988	0.158655
	0.211213	0.169394
	0.250618	0.199976
	0.33357	0.580777
	0.20167	0.226872
	0.280216	0.211255
	0.174107	0.264989
	0.099164	0.0755117
	0.260568	0.315048
	0.258838	0.192979
	0.123255	0.153863
	0.339118	0.636812
	0.246812	0.245154
	0.297195	0
	0.30752	0
	0.126382	0.123158
	0.193874	0.127033
	0.183564	0.199671
	0.283538	0.185967
	0.164694	0.123256
	0.190197	0.21602
	0.24372	0.217613

## Sheet: 3E
		Inc with inc network	Inc with non-inc network
	%change in association with network	-9.03499	-28.0899
		-8.89261	-25.4825
		-7.98046	-23.1096
		-7.22444	-21.5447
		-6.45206	-21.3749
		-6.3375	-21.2686
		-5.11209	-19.5065
		-4.77729	-19.1877
		-4.63143	-13.7143
		-4.27724	-12.9053
		-2.88343	-12.7241
		-2.80403	-11.7024
		-2.02203	-10.5157
		-1.90406	-8.69679
		-1.45096	-5.42977
		-0.957843	-3.5643
		-0.334742	-2.78331
		0.299058	-2.54997
		0.510995	-1.91003
		0.730441	-1.71574
		0.865855	-1.03043
		1.01603	-0.839303
		1.1819	-0.697691
		1.29035	-0.203655
		1.35514	-0.738496
		1.8799	-0.23595
		2.14179	-0.123644
		2.24883	0
		2.38569	0
		2.88586	0
		3.24491	0
		3.6293	0
		4.24636	0
		4.33915	0
		4.44664	0.123644
		4.79705	0.583095
		4.86633	0.609825
		5.2187	0.83239
		5.53169	1.07545
		5.66777	1.58412
		5.77582	1.73531
		6.35698	1.83764
		7.27839	1.89374
		9.80491	2.71258
		10.1416	2.86066
		12.3109	2.86906
		12.3318	3.76934
		13.9133	3.99835
		14.0469	4.22751
		19.4427	4.59491
		20.955	6.33266
		22.0447	6.53128
		25.5072	9.02144
		28.7176	10.7767
		35	14.8981

[truncated: 31 more sheets: 3F, 4D, 4F, 4H, 4I, 4J, 4K, 4L , 4M, 4N , 4O, 4P, S1A, S1B, S1C, S1D, S1Dinset, S1E, S1F, S1G …]
